# Supplementary material for: Heterologous Overexpression of Cytochrome P450BM3 from Bacillus megaterium and Its Role in Gossypol Reduction
Source: Toxins (Basel). 2025 May 20;17(5):253. doi: 10.3390/toxins17050253 (PMC12115826; doi:10.3390/toxins17050253)
Supplement: Supplementary file 1 [file toxins-17-00253-s001.zip]

Archive with 1 entries (1 files):
- toxins-3622369-supplementary.pdf
